# Supplementary material for: Image-based prediction of residential building attributes with deep learning
Source: J Ind Ecol. 2024 Nov 19;29(1):81–95. doi: 10.1111/jiec.13591 (PMC13092518; doi:10.1111/jiec.13591)
Supplement: Supplementary file 1 — The supporting information spreadsheet contains specific counts used in the histograms of Figure 1 and the heatmaps of Figure 4. Figure 1a presents a histogram of living area values, while Figure 1b shows a histogram of year built values. Figure 4a includes a heatmap of age prediction task results for Toronto, and Figure 4b provides a heatmap for Calgary. [file 44498_2025_2901006_MOESM1_ESM.xlsx]

## Sheet: CoverSheet
2021 Journal of Industrial Ecology – www.wileyonlinelibrary.com/journal/jie
SUPPORTING INFORMATION FOR:
Huang, W., Olson, A. W., Khalil, E. B., & Saxe, S. (2024). Image-Based Prediction of Residential Building Attributes with Deep Learning. Journal of Industrial Ecology.
The supporting information spreadsheet contains specific counts used in the histograms of Figure 1 and the heatmaps of Figure 4. Figure 1a presents a histogram of living area values, while Figure 1b shows a histogram of year built values. Figure 4a includes a heatmap of age prediction task results for Toronto, and Figure 4b provides a heatmap for Calgary.

## Sheet: data_from_figure_1a
bin_edges	count
301	28
445.69	104
590.38	797
735.0699999999999	2892
879.76	4703
1024.45	12004
1169.1399999999999	14130
1313.83	10344
1458.52	7976
1603.21	6408
1747.9	6444
1892.59	5643
2037.28	4740
2181.9700000000003	3909
2326.66	2948
2471.35	2639
2616.04	2200
2760.73	1711
2905.42	1517
3050.11	1108
3194.8	1136
3339.49	898
3484.18	920
3628.87	652
3773.56	608
3918.25	507
4062.94	410
4207.63	321
4352.32	258
4497.01	238
4641.7	177
4786.39	163
4931.08	133
5075.7699999999995	112
5220.46	93
5365.15	87
5509.84	67
5654.53	57
5799.22	66
5943.91	55
6088.6	38
6233.29	31
6377.98	33
6522.67	21
6667.36	24
6812.05	20
6956.74	26
7101.43	10
7246.12	16
7390.8099999999995	12
7535.5	8
7680.19	8
7824.88	12
7969.57	8
8114.26	5
8258.95	6
8403.64	5
8548.33	4
8693.02	3
8837.71	2
8982.4	6
9127.09	2
9271.78	3
9416.47	1
9561.16	2
9705.85	1
9850.539999999999	0
9995.23	8
10139.9	3
10284.6	2
10429.3	0
10574	2
10718.7	0
10863.369999999999	0
11008.1	1
11152.8	0
11297.4	0
11442.1	1
11586.8	1
11731.5	0
11876.2	0
12020.9	2
12165.6	0
12310.3	0
12455	1
12599.6	1
12744.3	0
12889	0
13033.7	1
13178.4	1
13323.1	0
13467.789999999999	2
13612.5	2
13757.2	0
13901.9	3
14046.5	0
14191.2	2
14335.9	1
14480.619999999999	1
14625.3	1

## Sheet: data_from_figure_1b
bin_edges	count
1811	1
1813.08	0
1815.16	0
1817.24	0
1819.32	0
1821.4	0
1823.48	2
1825.56	1
1827.64	0
1829.72	0
1831.8	0
1833.88	1
1835.96	2
1838.04	1
1840.12	0
1842.2	0
1844.28	1
1846.36	0
1848.44	5
1850.52	1
1852.6	4
1854.68	5
1856.76	4
1858.84	16
1860.92	9
1863	13
1865.08	10
1867.16	20
1869.24	71
1871.32	36
1873.4	82
1875.48	48
1877.56	72
1879.64	422
1881.72	119
1883.8	300
1885.88	148
1887.96	774
1890.04	371
1892.12	295
1894.2	415
1896.28	228
1898.36	893
1900.44	444
1902.52	603
1904.6	1007
1906.68	1024
1908.76	1771
1910.84	1734
1912.92	2017
1915	2502
1917.08	1327
1919.16	1942
1921.24	2252
1923.32	2471
1925.4	2245
1927.48	2167
1929.56	1725
1931.64	1219
1933.72	904
1935.8	855
1937.88	581
1939.96	1313
1942.04	856
1944.12	1079
1946.2	1166
1948.28	2053
1950.3600000000001	2285
1952.44	3104
1954.52	3760
1956.6	3527
1958.68	3235
1960.76	2722
1962.84	2847
1964.92	2373
1967	2809
1969.08	1566
1971.16	1454
1973.24	1280
1975.32	1223
1977.4	1199
1979.48	1389
1981.56	1174
1983.64	1100
1985.72	1065
1987.8	897
1989.88	896
1991.96	1164
1994.04	930
1996.12	835
1998.2	1021
2000.28	1779
2002.3600000000001	1708
2004.44	1729
2006.52	2043
2008.6	1634
2010.68	1703
2012.76	1795
2014.84	3244
2016.92	429

## Sheet: data_from_figure_4a
True Age	Pred. <1920	Pred. 1920-1939	Pred. 1940-1959	Pred. 1960-1979	Pred. 1980-1999	Pred. >=2000
>=2000	116	101	211	70	85	1083
1980-1999	65	44	74	145	564	108
1960-1979	16	19	298	1445	86	31
1940-1959	48	109	1433	339	19	103
1920-1939	301	1039	219	27	11	42
<1920	1431	172	39	18	13	31

## Sheet: data_from_figure_4b
True Age	Pred. <1920	Pred. 1920-1939	Pred. 1940-1959	Pred. 1960-1979	Pred. 1980-1999	Pred. >=2000
>=2000	6	7	22	27	42	408
1980-1999	3	3	5	23	112	60
1960-1979	0	3	15	110	46	2
1940-1959	2	1	8	40	6	8
1920-1939	1	2	2	0	1	0
<1920	11	6	2	0	1	3
